# Supplementary material for: Fluorescent risedronate analogue 800CW-pRIS improves tooth extraction-associated abnormal wound healing in zoledronate-treated mice
Source: Commun Med (Lond). 2022 Sep 5;2:112. doi: 10.1038/s43856-022-00172-x (PMC9445170; doi:10.1038/s43856-022-00172-x)
Supplement: Supplementary file 2 — Supplementary Data 1 [file 43856_2022_172_MOESM2_ESM.xlsx]

## Sheet: Sheet1
Fig. 2b
	FAM emission						800CW emission
	FAM-ZOL			800CW- pRIS -DNV	Cont		FAM-ZOL			800CW- pRIS -DNV	Cont
	0x	1x	2x				0x	1x	2x
	8369000000	3378000000	2509000000	1284000000	1570000000		103000000	928500000	1261000000	1683000000	158700000
	14990000000	4375000000	2311000000	1603000000	1279000000		136700000	920100000	1103000000	5845000000	120700000
	9661000000	3637000000	2300000000	1102000000	1306000000		169000000	2568000000	3181000000	4548000000	96430000
Fig. 2c	①				②				③
	FAM -ZOL	FAM -ZOL 800CW-pRIS 1x	FAM -ZOL 800CW-pRIS 2x	800CW-pRIS	FAM -ZOL	FAM -ZOL 800CW-pRIS 1x	FAM -ZOL 800CW-pRIS 2x	800CW-pRIS	FAM -ZOL	FAM -ZOL 800CW-pRIS 1x	FAM -ZOL 800CW-pRIS 2x	800CW-pRIS
	1148000000	1265000000	1422000000	200600000	192500000	192300000	190000000	101300000	136300000	165500000	182800000	140100000
	1194000000	1225000000	1357000000	171100000	167200000	192100000	108300000	125800000	142900000	135700000	152900000	200200000
	816500000	1379000000	1500000000	162700000	187200000	206300000	200800000	99660000	144200000	149000000	124200000	96410000
	④				⑤				⑥
	FAM -ZOL	FAM -ZOL 800CW-pRIS 1x	FAM -ZOL 800CW-pRIS 2x	800CW-pRIS	FAM -ZOL	FAM -ZOL 800CW-pRIS 1x	FAM -ZOL 800CW-pRIS 2x	800CW-pRIS	FAM -ZOL	FAM -ZOL 800CW-pRIS 1x	FAM -ZOL 800CW-pRIS 2x	800CW-pRIS
	142900000	142600000	160200000	118500000	185100000	334950000	298650000	88450000	176600000	231700000	2.035e+08	95450000
	132400000	147600000	169500000	110100000	240800000	301650000	317850000	99080000	167000000	223000000	233500000	84370000
	118400000	128200000	177200000	130000000	170500000	329700000	321900000	108300000	144800000	272900000	214100000	93300000
	⑦				⑧				⑨
	FAM -ZOL	FAM -ZOL 800CW-pRIS 1x	FAM -ZOL 800CW-pRIS 2x	800CW-pRIS	FAM -ZOL	FAM -ZOL 800CW-pRIS 1x	FAM -ZOL 800CW-pRIS 2x	800CW-pRIS	FAM -ZOL	FAM -ZOL 800CW-pRIS 1x	FAM -ZOL 800CW-pRIS 2x	800CW-pRIS
	102970000	146860000	176960000	79590000	105840000	139650000	149940000	67998000	121170000	151200000	278600000	88970000
	89320000	140560000	150920000	70490000	90440000	138040000	66871000	77630000	119700000	122920000	262150000	153090000
	96250000	139580000	143430000	72520000	86730000	249690000	141960000	63266000	121730000	136220000	209160000	61670000
	⑩				11				12
	FAM -ZOL	FAM -ZOL 800CW-pRIS 1x	FAM -ZOL 800CW-pRIS 2x	800CW-pRIS	FAM -ZOL	FAM -ZOL 800CW-pRIS 1x	FAM -ZOL 800CW-pRIS 2x	800CW-pRIS	FAM -ZOL	FAM -ZOL 800CW-pRIS 1x	FAM -ZOL 800CW-pRIS 2x	800CW-pRIS
	96040000	168840000	272090000	77840000	100380000	144130000	214200000	55349000	95690000	117250000	160790000	56651000
	92750000	149240000	238910000	72730000	153650000	150150000	197400000	59801000	103110000	125720000	104615000	52171000
	79310000	133420000	228130000	83090000	108360000	158830000	195650000	68390000	78750000	157710000	207830000	56098000
Fig.3e	FAM-ZOL			800CW- pRIS -DNV	Cont
	0x	1x	2x
	0.356803	8.17471	11.4508	18.1661	18.1817
	0.211531	6.20908	7.88402	20.7584	21.179
	0.763225	6.93073	13.5441	13.9471	12.1776
Fig.4c		saline	800CW-pRIS
		18.7685	7.6356
		1.43258	10.0899
		21.429	4.92148
		23.2785	18.0082
		28.8267	19.1858
		1.93176	7.41712
		8.2893	3.51375
		7.18182	6.10839
Fig.4e		saline	800CW-pRIS
		0.05531	0.15209
		0.02443	0.11615
		0.00447	0.15169
		0.00988	0.1501
		0.14638	0.14249
		0.13339	0.11015
		0.09463	0.16873
		0.12555	0.12531
Fig.5b	Mesial	saline	800CW-pRIS		Distal	saline	800CW-pRIS
		52.8028	40.6512			51.2221	39.7991
		51.9464	48.3794			57.7287	29.4746
		54.5195	54.2578			54.5944	45.513
		59.8254	24.3059			41.297	20.4286
		35.6551	35.6886			47.6769	32.7421
		66.5186	25.9678			47.5617	27.39
		59.512	38.0979			46.2624	43.2486
		60.722	75.064			64.9619	36.4364
Fig.5d	Mesial	saline	800CW-pRIS		Distal	saline	800CW-pRIS
		2	1			2	1.33333
		1	2			1.66667	1
		1	2			1.66667	1.66667
		1	1			1	1.66667
		1.33333	0.7			2	0.666667
		1	1			1	1.33333
		1.33333	1.3			2	1
		1.66667	1.3			2	1
Fig.6d	800CW-pRIS-DNV(+)							800CW-pRIS-DNV(-)							800CW-pRIS
	0 min	30 min	60 min	90 min	120 min	240 min		0 min	30 min	60 min	90 min	120 min	240 min		0 min	30 min	60 min	90 min	120 min	240 min
	14.963	28.79	42.04	56.32	70.51	84.34		11.712	24.58	36.35	49.12	62.6	74.58		8.892	22.34	33.54	44.54	56.89	78.201
	15.353	28.79	42.04	56.32	70.51	84.34		11.852	24.58	36.35	49.12	62.6	74.58		10.1	22.34	33.54	44.54	56.89	78.082
	14.489	28.79	42.04	56.32	70.51	84.34		12.763	24.58	36.35	49.12	62.6	74.58		9.229	22.34	33.54	44.54	56.89	78.246
	12.755	28.79	42.04	56.32	70.51	84.34		13.19	24.58	36.35	49.12	62.6	74.58		10.279	22.34	33.54	44.54	56.89	79.928
	13.268	28.79	42.04	56.32	70.51	84.34		12.133	24.58	36.35	49.12	62.6	74.58		12.252	22.34	33.54	44.54	56.89	80.441
	14.296	28.79	42.04	56.32	70.51	84.34		9.428	24.58	36.35	49.12	62.6	74.58		11.533	22.34	33.54	44.54	56.89	78.209
	14.19	28.79	42.04	56.32	70.51	84.34		11.581	24.58	36.35	49.12	62.6	74.58		10.92	22.34	33.54	44.54	56.89	79.368
	14.986	28.79	42.04	56.32	70.51	84.34		12.161	24.58	36.35	49.12	62.6	74.58		10.864	22.34	33.54	44.54	56.89	81.668
	17.017	28.79	42.04	56.32	70.51	84.34		14.026	24.58	36.35	49.12	62.6	74.58		11.718	22.34	33.54	44.54	56.89	80.621
	14.393	28.79	42.04	56.32	70.51	84.34		12.5	24.58	36.35	49.12	62.6	74.58		12.267	22.34	33.54	44.54	56.89	80.306
	15.451	28.79	42.04	56.32	70.51	84.34		12.549	24.58	36.35	49.12	62.6	74.58		10.921	22.34	33.54	44.54	56.89	81.291
	12.315	28.79	42.04	56.32	70.51	84.34		13.681	24.58	36.35	49.12	62.6	74.58		12.476	22.34	33.54	44.54	56.89	80.335
Fig.6f		Cont	800CW-pRIS-DNV
		235000000	294000000
		204000000	241000000
		196000000	268000000
Fig.7c	Vehicle	800CW-pRIS -DNVx1	800CW-pRIS -DNVx2
	43.1956	25.562	20.3903
	46.7535	45.6862	7.31409
	46.2954	33.2369	20.8681
	80.7442	72.6809	36.2032
	66.1252	44.8761	5.70086
	96.2813	55.8249	15.7218
	56.3961	55.3231	14.1489
	76.2914	48.2462	39.5014
Fig.7e	Vehicle	800CW-pRIS -DNVx1	800CW-pRIS -DNVx2
	0.00275	0.02198	0.02527
	0.00131	0.00539	0.00545
	0.00329	0.01295	0.00736
	0.001	0.00072	0.01125
	0	0.00436	0.00873
			0.01993
			0.01155
Fig.8a	Mesial	Vehicle	800CW-pRIS -DNVx1	800CW-pRIS -DNVx2		Distal	Vehicle	800CW-pRIS -DNVx1	800CW-pRIS -DNVx2
		48.6236	58.3656	50.4056			44.5886	55.9106	42.6645
		75.3431	51.6639	52.6302			66.1447	48.0821	52.525
		64.4035	57.8169	55.0195			58.24	54.1011	42.7792
		63.2572	68.7999	59.0651			65.3555	48.6834	24.1041
		52.9307	44.2012	51.8647			46.284	39.7111	51.1273
		84.6012	67.6855	57.0751			48.5442	35.3438	37.9763
		82.8752	58.3636	58.4878			54.9213	51.0515	28.208
		65.3941	39.6508	43.2242			48.4698	39.4273	25.4362
Fig.8d	Vehicle		800CW-pRIS-DNVx1		800CW-pRIS -DNVx2
	Necrotic area	Inflammation Index	Necrotic area	Inflammation Index	Necrotic area	Inflammation Index
	48.6236	1.66667	48.6236	1.66667	48.6236	1.66667
	75.3431	1	75.3431	1	75.3431	1
	64.4035	0.666667	64.4035	0.666667	64.4035	0.666667
	63.2572	1.33333	63.2572	1.33333	63.2572	1.33333
	52.9307	1.66667	52.9307	1.66667	52.9307	1.66667
	84.6012	2	84.6012	2	84.6012	2
	82.8752	3	82.8752	3	82.8752	3
	65.3941	3	65.3941	3	65.3941	3
	44.5886	1.66667	44.5886	1.66667	44.5886	1.66667
	66.1447	1	66.1447	1	66.1447	1
	58.24	2	58.24	2	58.24	2
	65.3555	0.666667	65.3555	0.666667	65.3555	0.666667
	46.284	1.66667	46.284	1.66667	46.284	1.66667
	48.5442	2	48.5442	2	48.5442	2
	54.9213	2	54.9213	2	54.9213	2
	48.4698	3	48.4698	3	48.4698	3
Fig.9b	800CW-pRIS		800C W -pRIS -DNV		Negarive control
	IV injection	Intra-oral injection	x1 topical application	x2 topical application
	5004000000	277100000	167100000	196800000	138700000
		371300000	221200000	278700000	122000000
		292700000	373600000	179400000	118800000
